# Supplementary material for: Prioritized SNP Selection from Whole-Genome Sequencing Improves Genomic Prediction Accuracy in Sturgeons Using Linear and Machine Learning Models
Source: Int J Mol Sci. 2025 Jul 21;26(14):7007. doi: 10.3390/ijms26147007 (PMC12295944; doi:10.3390/ijms26147007)
Supplement: Supplementary file 1 [file ijms-26-07007-s001.zip]

Archive with 1 entries (1 files):
- ijms-3735047-supplementary.pdf
